# Supplementary material for: Use of RT-PCR in conjunction with a respiratory pathogen assay to concurrently determine the prevalence of bacteria and SARS-CoV-2 from the nasopharynx of outpatients
Source: Front Epidemiol. 2023 Nov 1;3:1274800. doi: 10.3389/fepid.2023.1274800 (PMC10910948; doi:10.3389/fepid.2023.1274800)
Supplement: Supplementary file 1 [file Table1.xlsx]

## Sheet: Equal_Proportions_Demography
Demographic Factor	Pathogen	Chi-Squared_Value	Degrees of Freedom	Unadjusted P-value	Adjusted P-value	Remarks
Race (Asian, Black, White)	SARS-CoV2	2.8533	2	0.2401	0.3373	Not enough American Indians or Pacific Islanders to include in analysis
Race (Asian, Black, White)	S. aureus	0.13907	2	0.9328	0.9328	Not enough American Indians or Pacific Islanders to include in analysis
Race (Black, White)	Bacteria other than S. aureus	0.019204	1	0.8898	0.9328	Not enough Asian, American Indians or Pacific Islanders to include in analysis
Ethnicity (Hispanic, Not Hispanic	SARS-CoV2	15.346	1	8.951e-05	0.0005	NA
Ethnicity (Hispanic, Not Hispanic	S. aureus	4.1993	1	0.04044	0.1213	NA
Ethnicity (Hispanic, Not Hispanic	Bacteria other than S. aureus	0.85158	1	0.3561	0.4273	NA
Sex	SARS-CoV2	1.9347	1	0.1643	0.3286	NA
Sex	S. aureus	16.828	1	4.092e-05	0.0005	NA
Sex	Bacteria other than S. aureus	1.6969	1	0.1927	0.3303	NA
Age (>=65, <65)	SARS-CoV2	1.3216	1	0.2503	0.3337	NA
Age (>=65, <65)	S. aureus	9.51	1	0.002044	0.0082	NA
Age (>=65, <65)	Bacteria other than S. aureus	3.3568	1	0.06693	0.1606	NA

## Sheet: Equal_Prop_COVID+_Vs_COVID-
Bacterial Pathogen	Chi-Squared_Value	Degrees of Freedom	Unadjusted P-value	Adjusted P-value	Remarks
Bordetella spp.	NA	NA	NA	NA	Only deteted in 4 patients, not enough data to analyze
C. pneumoniae	NA	NA	NA	NA	Only detected in 4 patients, not enough data to analyze
H. influenzae	3.2016	1	0.07357	0.1839	NA
K. pneumoniae	0.12617	1	0.7224	0.903	NA
M. catarrhalis	4.123	1	0.0423	0.1839	NA
M. pneumoniae	NA	NA	NA	NA	Only detected in 3 patients, not enough data to analyze
S. aureus	0.33615	1	0.5621	0.903	NA
S. pneumoniae	0.010641	1	0.9178	0.9178	NA
